# Supplementary material for: Dynamic Prediction of Rectal Cancer Relapse and Mortality Using a Landmarking-Based Machine Learning Model: A Multicenter Retrospective Study from the Italian Society of Surgical Oncology—Colorectal Cancer Network Collaborative Group
Source: Cancers (Basel). 2025 Apr 11;17(8):1294. doi: 10.3390/cancers17081294 (PMC12025494; doi:10.3390/cancers17081294)
Supplement: Supplementary file 1 [file cancers-17-01294-s001.zip]

Archive with 1 entries (1 files):
- cancers-3536766-supplementary.pdf
